# Supplementary material for: Severe acute malnutrition in children admitted in an Intensive Therapeutic and Feeding Centre of South Kivu, Eastern Democratic Republic of Congo: Why do our patients die?
Source: PLoS One. 2020 Jul 17;15(7):e0236022. doi: 10.1371/journal.pone.0236022 (PMC7367457; doi:10.1371/journal.pone.0236022)
Supplement: S1 Data — (XLSX) [file pone.0236022.s001.xlsx]

## Sheet: Feuil1
ID	Age (months)	Gender	Health Zone	Socioeconomic level	Mother's schooling level	History of malnutrition	Child's immunization	Antimicrobial before admission	Type of antimicrobials	Temperature	Heart rate	Respiratory rate	Glycemia	Hemoglobine rate	GB	Diarrhea	Vomiting	Dehydration	Pneumonia	HIV	Malaria	Bacteremia	UTI	Weight (g) admission	Height (cm) admission	MUAC (mm) admission	Edema	Degree of edema	Weight (g) at edema resolution	Weight (g) discharge	Height (cm) discharge	MUAC (mm) discharge	Length of stay (days)	Discharge type
1	14	2	4	1	2	0	0	4		36.2	120	32	144	9.9	11600	1	1	1	1	2	2	1		6000	73	110	1	2	6100	7900	76	130	26	2
2	16	1	2	1	1	0	0	1	2	36	111	26	103	10.7	8900	1	1	1			2		2	8000	71.5	142	1	2	8600	8900	75	117	18	2
3	21	2	1	4	6	1	1			36.9	120	30	84	10.9	12600	0	1	0	2	2	2	2		5700	68.5	103	1	2	6600	6800	68	115	41	2
4	10	2	4	4	6	0	0	1	2	37	120	26	160	9.5	12800	1	0	1	1	2	2			6800	70	110	1	2	6800	7500	72	118	15	2
5	7	2	4	2	2	0	1	2	1	36.7	140	30	102	10.6	11700	0	0	1			2			4800	56	105	2			5600	60	113	36	2
6	16	1	3	4	6	0	1	2	1	36.6	120	40	177	7.1	9000	0	1	1		2	2	2		4800	64	95	1	2	5300	6000	68	110	41	2
7	10	2	4	1	1	0	1	2	1	36	102	28	80	9	7400	0	0	0	1		2			4800	64	100	1	2	5500	5300	64.7	140	55	2
8	24	1	4	1	6	0		4		36.5	132	34	99	10.1	5600	1	0	1	1	2	2		1	9000	74	99	1	2	9400	10000	75	150	17	2
9	17	1	4	4	6	0	1	2	1	38.1	140	30		11.8	14600	1	0	0	1		2			6800	71.3	110	1	2	6600	8100	75	112	29	3
10	16	1	3	4	1	0	1	2	1	36	126	37		11.4	5200	0	0	1	1		2		1	7300	77.5	100	1	3	7000	8000	77	112	30	2
11	9	1	4	1	1	1	1	2	1	38.2	160	32				1	1	1	2	2	2	2		7700	70	125	1	2	7500	8900	73	133	31	2
12	13	1	1	1	1	0	0	2	1	39.5	140	60	199	6.8	21900	1	1	0	2		2		2	6000	66	120	1	2	5900	7300	68	123	15	3
13	7	2	4	1	6	0	0	2	1	37.9	172	52	76	9.9	7100	0	0	0	2	2	2		2	4500	58	98	2			6000	60	100	8	2
14	17	2	4	1	2	0	1	2	1	36.4	123	27	102	10	8900	0	0	1	2		2		2	6900	75	110	1	1	6500	8500	78	112	57	2
15	42	2	4	1	6	0		1	2	37.2	110	30	104	10.3	8600	1	1	0	2	2	2	1	2	11000	87	143	1	2	10000	12400	91	153	19	2
16	32	2	4	4	6	0	1	4		36.5	128	26	67	10.6		0	0	0			2	2	2	7600	74.3	109	1	1	8100	8300	75.5	114	18	2
17	5	1	3	1	6	0	0	1	2	37.6	140	28		9.6	6900	1	1	0	2	2	2		2	5100	61	110	2			5200	61	112	13	3
18	19	2	1	1	1	0	1			36.9	100	28	118	18.8	18000	0	0	0			2	0	2	8800	78	132	1	3	8400	8900	78	133	11	2
19	11	2	4	1	6	0	1	4		36.2	115	25	111	8.6	7700	0	1	1			2		2	6100	66.8	115	1	2	6400	6500	66.8	115	10	2
20	154	2	4	4	6	1	0			37.1	80	32	91	11	9000	0	1	0	2	2	2		2	18300	120.2	161	1	2	18100	18900	120.2	161	14	2
21	15	2	3	2	6	0	1	1		37.6	130	28	94	7.2	11200	0	0	0			2	1	2	4000	64	87	2			6100	64	88	24	2
22	24	1	4	4	6	0	1	4		36.9	128	32	93	9.8	6300	1	0	0	2	2	2		2	6000	70	120	2			6000	70	120	17	2
23	36	2	2	4	6	0	0	1		35.6	108	28		8.6	7700	1	0	0	1				2	7300	71.6	124	1	3	7000	7100	76.6	125	15	2
24	9	1	2	4	6	0	1	4		37.8	124	34	97	10.3	4000	0	0	0		2	2	2	2	3700	57.6	84	2			4100	57.6	84	18	2
25	16	1	4	4	6	0	1	1		37.3	86	28		9.8	7800	0	0	0			2	1		7100	69	111	1	1	5800	6400	69	115	22	3
26	4	2	1	2	6	0		2	1	37.1	120	36	98	9.7	6200	0	0	0		2	2			4100	60	90	2			5300	60	115	30	2
27	5	2	1	4	6	1	1	4		37.4	140	48		9.4	7300	1	1	0						3500	54.2	83	1	2		3900	54.2	85	12	2
28	11	2	4	4	6	0	0	2	1	36.2	120	30	100	11.4	22200	1	1	0	1	2	2			5400	65.5	107	2			6200	65.5	110	36	2
29	18	2	1	4	6	0	0	4		36.3	130	28		8.6	9700	0	0	0	1		2			5100	67	105	1	2	6000	6600	67	100	27	2
30	48	1	4	4	4	0	1	1	3	36.6	115	24	90	8.6	9100	0	1	0	2		2		2	10000	73.9	120				10400	74	125	15	2
31	38	2	2	4	4	1	1	2	1	36.3	135	20		8.1	13000	1	1	0	1	2	2	2		8900	70.3	149	1	1	7500	7500	70.3	135	8	3
32	24	2	3	4	6	1	1	4		37.2	120	36		8.9	7700	1	0	1		2	1			7300	76.5	120	1	1	7500	7500	76.5	126	6	2
33	36	1	2	1	6	1	1	1	2	36	152	40	123	9.9	14800	0	0	0	2		2			9000	71	135	1	1	8100	8100	71	135	7	2
34	48	2	4	4	4	1	1	1	2	39.7	191	28		8.9	4500	0	0	0	1	1	2			8000	83	110	1	3	7800				8	1
35	28	1	3	4	1	0	0	4		36.3	78	28	100	9.7	12600	1	0	1	2	2	2			5600	68.5	100	1	2	6600	6600	62.5	110	14	2
36	14	1	4	4	6	1	0	1	3	36.4	120	20	73	9.2	21300	1	1	0	2		2	2		9400	74	130	1	2	8000	8200	74	132	40	2
37	24	2	4	4	1	1	1	4		37.5	114	28		12.4	19100	0	0	0	2	2	2			9900	73	147	1	2	18700	18700	73	145	4	2
38	17	2	1	1	3	1	1	4		37.1	126	29		10.7	10400	1	0	0			2			6700	73.6	110	1	2	6000	8300	73.6		11	2
39	48	2	1	1	1	0	1	1	4	36.7	106	28		9.7	8000	1	0	0			2			11000	81.5	140	1	2	10800	10900			6	2
40	31	1	4	1	1	0	1	4		36.5	98	40		7.5	9100	0	0	0		2	1			8600	78	110	1	1	8000	8400	78		17	2
41	14	2	3	1	3	1	0	1	2	36	120	28	81	12.5	8000	1	0	0			2	1	1	61600	72	114	1	2	5900	7100			15	3
42	14	1	1	2	3	1	1			37.5	105	26		10.2	10100	1	0	0		2	2			8300	73	117	2			8800			13	2
43	12	2	4	1	1	1	1	1	2	37	145	40		5	16900	1	1	0			2			5000	68.7	98	1	3		5900	68.8		13	2
44	63	2	3	3	3	1	1	1	2	38.3	120	24	127	8	7700	1	0	0	1	2	2	2		9000	101.5	120	1	2	7000	11000	105	125	13	2
45	24	2	4	1	1	0	1	4		36.7	138	28		4.4	16000	0	0	0						8000	80	104	1	1	7900	8800	80	126	14	2
46	11	1	1	1	2	1	0			38.7	163	32		7.5	9300	1	1	1		2	2	2		6200	71	110	2			7300	72	130	20	2
47	28	1	4	1	1	1	1	1	2	37.5	148	36		8.6	10500	0	0	0	2		2			5900	75	100	1	2	5500	8300	76	127	27	2
48	24	2	2	1	3	1	1	4		37.4	123	26		7.9	5700	0	0	0		2	2			10800	78	131	2						3	1
49	28	1	2	1	2	0	1	1	2	36.6	124	24		9.2	10000	0	0	0		2	2			7800	75	125	1	2	7200	7200	75	125	15	2
50	36	2	1	1	2	1	0	4		36.6	128	22		8.6	12100	1	0	0			2	2		10400	83	120	1	2	10100	11800			11	2
51	25	1	4	4	6	0	1	1	2	36	112	24	98	12.3	14100	1	1	0	2	2	2		1	8200	78	115	1	1	7900	8300	79	117	34	2
52	13	1	1	1	6	0	0	2	1	37	128	36	80	8.4	24600	0	0	0	1		2	1		7600	71.5	112	1	1	6900	7300	73	113	42	2
53	34	1	4	4	6	0	1	2	1	36.6	134	24	86	9.6	13500	0	0	0	2	1	2			5000	64.5	115	1	2	4800	6300	65	115	30	2
54	26	1	2	1	1	0	0	2	1	36.9	120	32	94	10.2	14200	0	0	0	2	2	2	2		9000	76.5	112	1	2	8400	9000	77	115	15	2
55	132	1	2	4	6	0	0	4		35.5	120	20	108	11.2	8300	0	0	1	1		2			8800	82	115	1	2	8000	9500	84	116	7	3
56	10	2	4	2	6	0	0	1	2	36.7	112	40		11.3	12400	0	0	1		2	1			5300	63.5	110	1	2	5600	5800	65	112	20	2
57	24	1	1	4	6	1	1	1	2	36.2	110	30	84	10.4	9300	1	1	1	1	2	2	2		6500	73	120	1	3	6300	7000	73	112	21	2
58	13	1	1	1	2	0	1	1	2	37.8	120	30	102	8.4	11600	1	1	1	2		2	2	1	7100	76	110	1	2	7200	8100	76	111	22	2
59	60	1	4	1	1	0	1	4		36.8	100	24	105	9.9	9300	1	1	0			2	2		11000	82	132	1	1	9600	11200	90	115	40	2
60	8	1	1	2	3	0	1	2	1	36.1	120	47		10	6600	1	1	1	2	2	2			3900	62	110	2			5600	65	112	37	2
61	18	2	4	1	6	0	0	2	1	36.7	120	28	100	10.3	14000	1	0	0			2			6600	68.6	127	1	2	5600	7500	69	123	26	2
62	38	1	4	1	6	0	1	4		36.5	108	24	102	10.1	23000	1	0	1	1		2	2		9000	74	111	2			10000	75	155	42	2
63	13	1	4	1	1	0	1	2	1	38	164	60		9.8	25500	0	1	1	1	2	2	2		6230	67	125	2			6900	68	117	29	2
64	12	1	2	4	6	0	0	2	1	38.6	120	48	26	10.6		1	1	1	1		2	1		7650	75	140	1	2	7200	7700	78	150	48	3
65	36	2	4	1	6	0	1	2	1	36.5	156	40	108	3.9	29600	0	0	0		2	1			10000	85	140	1	1	9500	11000	85	142	10	2
66	17	2	4	2	6	0	1	2	1	37.7	150	36		4.1	8400	1	0	0	2		2	1		8000	72.5	100	2			9600	73	127	14	2
67	48	2	4	1	2	0	1	2	1	36.2	116	24		9.3	12400	0	0	1		2	2	2		13000	88.2	144	1	2	11600	12100	90.1	164	11	2
68	36	1	2	4	6	0	0	4		36.2	145	38		5.5	12400	0	0	0		2	2			8900	78	110	1	2	8200	9100	79	114	14	2
69	20	1	4	1	1	0	1	1	4	36.6	144	44		9.4	27400	0	1	0			2	1	1	8950	77	140	1	2	8800	10200	77	136	20	2
70	12	2	4	1	1	0	0			36	110	25		6.5	8700					2	2			7000	67		1	2	5900	6300	67		35	2
71	13	1	2	2	2	0	1	1	3	36.7	100	60			8300				1		2	2		4500	61.5	9.1	2			5900	61.5	10	38	2
72	14	2	2	1	2	0	1	4							33000	0	0	0		2	2	2		4400	60	90	1	3					24	1
73	18	1	4	2	2	0	1	2	1	38.8	130	38								1		2		6000	62	12	2			6200	62	12	25	2
74	36	2	4	1	1	0	1	4		36	130	28				0	0	0						8600	79	11.5	1	1	8000	8600	79	11	8	3
75	71	2	1	2	1	0	1	1	2	37	120	32			10108	0	0	0			2			11100	91	12.7	1	2	11700	12400	91	11	21	2
76	12	2	4	2	2	0	1	4		37.5	126	24			8100	0	0	1		2	2			5000	64	100	1	3	5400	6000	64	110	8	2
77	40	1	2	1	1	1	1	2	1	36.5	103	20			12100	0	0	0			2			10000	81	12.9	1	2	9500	11000	81	13	16	2
78	41	1	4	1	6	0	0	2	1	36.4	117	23		9.5	7900	1	1			2	2			10000	83.5	105	2						42	2
79	19		2	1	6	1	1	4		37	124	24			15000	0	1	1			2			3000	64.5	105	2							1
80	6	2	2	2	2	0	1	2	1	37	138	40			9100	1	1	1		2	2	2		4200	58	100	1	1		5300			28	2
81	21	1	4	2	6	1	1	2	1	36.1	108	28			12150	1	0				2			8100	80	110	2			9000			22	2
82	12	2	1	2	6	0	1	2	1	37.7	124	26			7600	0	0	0		2	2	1		4900	64.2	95	2			5800			65	2
83	7	1	3	2	2	0	1	1		36	120	36		7.1	7400	0	0	0		2	2	1		3500	60	73	1	2		4500	60	73	30	2
84	48	2	1	1	1	0	0	4		37.8	160	24		9.3	9900	1	1	0			2		1	11000	93	125	1	2		11200	93	125	20	3
85	11	1	4	1	1	0	1	1		39.5	168	60		7.1	10700	0	1	0	2		2	2	2	6400	68	88	2			7000	69	90	34	2
86	16	2	1	1	1	0	0	2	1	38.8	172	60		10.6	99800	1	1	0		2	2		2	5900	69.9	100				7200	70	100	23	2
87	60	1	3	1	2	0	1	4		37.3	117	32		9.7	11300	0	0	0			2		2	10000	88	120	2			10300	88	120	30	2
88	25	2	3	1	1	0	1	2	1	36	120	30		12.9	7200	0	1	0		2	2		2	6000	70	135	2			7000	70	135	13	2
89	26	2	1	1	1	0	1	1	2	36.6	120	34		12.1	11300	0	0	0		2	2		2	9600	80	150	2			9400	80	150	16	2
90	36	2	3	1	1	0	1	1	2	38.3	136	30		9	51500	0	0	0	2	2	2	2	2	8600	80	140	1	3		9400	80	140	16	2
91	25	1	4	1	2	0	0	1	2	36	115	34		10.9	9800	0	0	0			2		2	5100	67.5	80	1	3		7100	69	85	30	2
92	48	2	2	2	3	0	1	2	1	36.5	161	42		3.3	13800	0	0	0		2	1		2	9000	82.5	114	2						15	1
93	36	2	4	1	1	0	1	1	4	38.2	152	28			9600	0	0	0			2		2	7600	73.5	102				9400	74	102	24	2
94	42	1	3	1	2	0	1	1	3	36.5	116	44		11.3	9700	0	0	0	2	2	2		2	10000	77	127	2			10000	77	127	12	2
95	4	1	4	1	2	0	1	2	1	37.1	110	25			9000	0	0	0		2	1		2	7600	72	115	1	1	9500				2	1
96	13	2	3	2	3	0	1	4		37.6	71	48	107	7.7	47000	0	0	0			2		2	4000	66	100	2			5000	68	110	21	2
97	26	2	4	1	1	1	1	1	2	37.4	86	16		9.7	14500	1	0	0		2	2	2	2	8800	78	135				10300	78	135	22	2
98	7	1	2	2	2	1	1	1	2	36.4	120	30		10.3	13200	1	1	0			2	2		4000	62	100	2			5900	62	100	27	2
99	9	1	4	1	1	0	1	2	1	36.8	154	48		9.7	7900	1	1	1		2	2			4200	70.5	97	2			7600	70.5	97	9	2
100	96	1	2	1	2	0	1	2	1	36	126	22		8	8600	0	0	0			2			6000	82	95	2						15	2
101	60	2	4	1	1	0	1	2	1	36.5	90	24		11.7	12500	0	0	0		2	2			7000	78	112	1	3					13	2
102	11	1	1	2	2	0	1	2	1	36.5	88	16		11.7	7000	0	1	0		2	2			7000	64.5	130	1	2		7600	64.5	130	16	2
103	108	1	4			1	0	1	4	37.2	140	28		11.9	14800	1	0	0			2			15000	102	130	1	1		16200	102	130	13	2
104	168	1	4			1	0	4		38	88	28		11.2	12000	0	0	0		2	2			20000	128	145	2							3
105	108	2	1			0	0	1	2	36.7	120	24		72	3100	0	0	0			2			14500	105	140							2	1
106	75	1	4			0	1	2	1	36.6	100	24		9.5	9800	1	1	0		2	2		1	11000	105	110	1	2		14300	105	115	27	2
107	25	2	1	1	1	1	0	1	2	36.7	126	68	55	11.9	15000	0	0	0			2	1					2						8	1
108	25	2	2	2	3	0	1	1	2	36.5	160	56		4.2	23700	0	0	0		2	2		1	5300	60	110	2			5700	60	110	16	2
109	26	1	3			1	0	1	2	37.1	95	28		11.1	8100	1	0	0			2	2		11000	83	140	1	2	10600	10000	84	138	11	2
110	7	1	2	2	3	0	0	2	1	36.2	126	32		11.8	17800	1	1	1		2	2		2	5500	65	100	2			6600			25	2
111	120	1	4			0	1	2	1	36.4	80	30	359		10400	0	0	0		1	2		2	10000	98	105	2							2
112	1	2	1	1	2	1	0	2	1	36	120	22		9.4	24800	1	1	0		1	2		2	6100	65	103	1	3					2	1
113	25	2	2	2	3	0	0	1	4	36	112	24			26300	1	1	0			2		2	4700	69	88	2			7300			26	3
114	47	2	4	1	6	0	0	4		36.4	124	24		4.7	17500	0	1	0		2		2	2	7600	80.7	98	1	2	9500	9300			17	2
115	48	2	4	1	6	0	0	1	3	35.1	120	30		10.7	17100		1			2	2		2	9000	80	130	1	3	8000	9200			33	2
116	20	1	4	4	6	0	1	1	3	37	140	32		10.3	11000		1	1		2			2	6400	73	1100	2			7800			13	2
117	60	1	2	4	6	0	0	1	4	38.9	120	30		10.3	14000		1				2		2	14000	95.5	12	1	2	12000	12600			13	2
118	48	2	1	1	6	0	1	2	1	36.8	116	26		9.7	10200	0	1	0		2	2	2	2	8900	82	125	1	2	9400	9600			7	2
119	132	2	2	1	6	0	1	4		36.4	112	20		12	6200	1	1	0				2	2	17000	111	125	1	1	16300	16600			18	2
120	19	2	1	1	6	0	0	1	2	36.1	140	40		13.2	12800	1	1	0				2	2	7000	65.8	103	1	3	6100	6500			16	2
121	65	2	4	4	6	1	0	2	1	37.6	100	28		10.3	11900	1	1			2	2	2		10600	96	110	1	2	10400	12800			23	2
122	72	2	1	1	6	0	1	4		36.9	128	26		11.6	16700	0	0	0			2	2		14000	99	140	1	2	13500	14000			10	2
123	26	1	4	2	6	0	1	1	2	36.3	120	22		7.3	3600	0	0	0	2	2	2		2	7000	70	100	1	3	6300	7900			19	2
124	25	2	4	4	6	1	1	4		36	98	30		9.1	7200	0	0	0			2			4800	68	110	1	2	6800	7100			34	2
125	12	2	3	1	6	0	0	1	2	37		30		9.8	24700	0	1	0		2	2			5400	68	111	1	2	6800	7500			9	2
126	18	1	1	2	6	1	1	2	1	36.5	136	32		10.1	13200	0	0	0		2	2	2		10700	78	135	1	2	8000	9100			40	2
127	3	1	2	4	6	0	1	2	1	36.6	128	44		11.6	13200	1	1	1		2	2		2	4800	62	110	2			5800			22	2
128	18	2	2	2	6	1	0	4		36.8	140	36		11	36000	1	1	0			2			7800	68	135	2						9	1
129	11	1	1	1	2	0	1	1	4	37.2	136	32		8.6	8200	1	0	1			2			5400	67.5	110	2						12	1
130	2	1	2	2	3	0	1	1	4	37.2					7400	0	1	0		2	2	2	2	3500	56.5	85	1	1		4200	56.5	85	29	2
131	8	1	4	1	1	0	1	1	3	38	130	26			2300	1	0	0			2			4000	61	85	1	3	3800	4800	61	85	27	2
132	2	1	2	1	2	1	1	4		36.6	160	48		13.1	8500	0	0	0		2	2			3200	52.5		2						2	1
133	25	1	1	4	6	1	0	1	3	36	124	32		7.7	14300	1	1	0			2			7500	77	120	1	2		8000	77	120	27	2
134	18	1	4	4	6	1	1	1	3	36.7	140	28		7.4	27000	0	0	0			2			6100	68.5	120	1	1	6200	6900	69	122	21	2
135	15	2	3	1	1	1	0	1	3	36.6	72	40		9.6	26400	1	0	0	1	1	2			8000	73	125	1	2	7800	11000	75	128	30	2
136	27	2	4	1	1	1	0	1	2	39.5	140	40			26200	0	0	0		2	2	1		9000	65	120	2			9600	66	120	29	2
137	15	2	2	1	1	0	0	4		36.4	110	25	176	10.6	17100	1					2			7300	73	113	1	2	7000	7800	73	113	11	2
138	11	1	1	1	2	1	0	1	2	36.3	142	42			15500	0	0	0			2	2		5700	69	102	1	2	5000	6300	42		23	2
139	12	2	2	1	2	0	1	1	2	35	156	36	206			0	1	0		2	2			5000	69	8.5	2						3	1
140	84	2	4	1	1	1	0	1	2	36.1	92	24			6400	0	0	0		2	2			12800	96.5	12.5	1	3	12400	12600	96.5	120	10	2
141	14	2	3	1	1	0	0	1	2	37.6	64	22	88	7.2	11700	0	1	0		2	2	2		6400	66	142	1	2	5900	7000	66	142	16	2
142	18	2	3	1	1	1	1	2	1	36	120	25		10.1	10800	0	0	0			2			7000	73	110	2			7400	73	110	13	2
143	14	1	2	1	1	0	1	2	1	36.4	140	25		8.9	10800	0	0	0			2		1	6300	67	110	1	2	6000	7000	67	110	14	2
144	36	2	1	2	2	0	1	1	2	36.5	135	20		5.7	10400	1	1	0		2	2			7000	74	115	2			8100	75	115	16	2
145	14	1	3	1	1	0	1	1	2	37.8	128			9.7	22100	1	0	0			2		2	6900	68	115	1	1	6300	6500	68	115	20	2
146	25	1	4	1	1	1	1	4		37	102	36			8600	0	0	0		2	2			7300	70	110	2			7500	70	110	7	3
147	30	2	2	2	2	0	0	1	2	37.5	160	44			13200	0	0	0			1	2		8200	76.2	11.4	1	1	8000				13	1
148	36	1	1	2	2	0	1	2	1	37.8	144	36			14000	0	0	0			2			6800	71	11.5	1	2	6300	9000	71	12	14	2
149	11	1	4	1	1	1	1			37	128	24			11200	0	1	0	1		1		2	5700	65	110	1	2	5300	6500	65	110	11	2
150	48	1	1	4	2	0	1	2	1	36.7	170	22			10300	0	0	0		2	2			8500	94	110	1	2	9200	10300	84	13	10	2
151	6	2	3	1	1	0	1	4		36	140	28			17300	0	0	0			2		2	3550	57	95	2			4700	57	120	33	2
152	24	2	1	2	1	0	1	2	1	37.4	148	24			10700	0	0	0	1		2		2	7500	74.5	120	1	1	7200	8200	74.5	130	15	2
153	14	1	4	2	6	0	0	4		36.7	102	20			13700	0	0	0			2		2	6200	60	110	2							3
154	84	1	1	2	6	1	0			33.4	120	34			2400	1	1	0		1	2		2	14000	113	110							9	1
155	8	2	1	1	1	0	0	1	2	38.1	102	80	115		15600	0	1	0		2	2	1	2	5500	73	95	1	3						3
156	64	1	2	1	1	1	0	1	2	37.6	146	24	154		10000	0	0	0			2		2	13000	99	90	2							1
157	48	1	4	1	1	0	0	4		36.3	135	24		9.1	10100	0	0	0			2		2	7400	69.3	122	1	2	7100	7900	70	122	9	2
158	4	2	2	4	6	0	0	1	2	36.1	142	32		11.1	14000	1	0	0		2	2		2	7500	71.3	129	1	2	7500	8300	71.3	129	8	2
159	9	1	2	1	1	0	0	4		36	120	36		9.7	15800	0	0	0		2	2		2	6500	69	110	2			6800	69	110	33	2
160	16	2	3	1	2	0	1	2	1	36.7	120	20		10.7	9200	0	0	0			2	2	2	6100	70.1	101				7200	79.1	103	14	2
161	10	1	2	1	2	0	1	1	2	36	144	44		9.7	21200	0	1	0	2		2			4900	60	110	2			5500	145	115	14	2
162	16	2	4	1	1	0	1	2	1	37.7	91	28		9.1	12000	0	0	0			2			4600	64.5	55	2						0	1
163	16	1	3	2	2	0	1	1	2	36.2	96	36		10.3	18700	1	1	0		2	2			7100	67.8	116	1	1	7400	7700	68	117	8	2
164	26	2	1			1	1	2	1	38	160	28		10.8	8800	0	0	0			2		2	7100	74.5	125	2			8100	74.5	125	18	2
165	11	1	1	2	1	0	1	2	1	36	120	30		14	15500	1	1	0			2			5000	63	103	2			5400			42	2
166	54	2	1			0	1	2	1	37.2	120	22		10.1	10700	0	0	0		2	2			14100	93.5	100	1	1	13900	13900	94	105	18	2
167	1	1	2			1	1	2	1	38	83	22		9.3	15300	0	0	0			2			5200	67	95	2						5	1
168	36	1	2	1		0	1	4		37	128	32			7600	1	1	1			2	2		8300	73	110	2			8000	73	110	17	2
169	6	2	4			0	1	1	2	37.2	168	62		12.6	23600	1	0	0			2	1		3350	52	100							13	1
170	36	1	3	1	1	0	1	2	1	38.1	144	25		8.4	7000	0	0	0		1	2	2	1	7000	75	100	2			8200	76	110	28	2
171	48	1	2	1	1	0	0	1	3	36.7	88	24		6.8	18000	0	0	0	1		2	2		6200	71		2			7000	71		25	2
172	37	2	4	1	1	0	1	4		36	114	18		12.8	9700	1	0	0	1	2	2		2	8000	81	110	1	3		9200	82	120	19	2
173	34	2	3			0	1	1	2	35.6	90	35		11.2	9200	0	0	0			2		2	8300	83	113	2			8600	83	115	16	2
174	132	2	1	2	3	0	1	2	1	37.1	90	20			9100	0	0	0		2	2		2	20500	115		2							3
175	46	2	4	2		0	1	2	1	36.4	115	32		10.5	7500	0	0	0	1	1	1		2	9300	85.8	100	1	2					18	2
176	6	1	3	1	1	1	1	1	3	36.5	128	28	174	11.6	11500	0	0	1			2		2	5780	69.4	110	2			6600	71	116	44	2
177	48	1	1	1	6	0	1	4		36.3	135	24		9.1	10100	0	1	0			2		2	7400	69.3	122	1	1	7100	7300			9	2
178	18	2	4	4	6	0	1	1	2	36.3	118	28		10.1	10900	0	0	0		2	2		2	7000	73	110	1	2	7300	8000			18	2
179	15	2	4	1	2	1	1	4		36.9	128	32		4.3	5200	0	0	0			1		2	6500	70	110	1	2	7100	7500	70	115	30	2
180	48	1	4	3	3	0	1			36.5	98	19		14.8	12900	0	1	0			2		2	9000	93	120	2			8300			108	1
181	96	2	4	1	3	0	1	1	3	38.3	135	28		12	5500	0	0	0	2	2	2		2	12000	97	120	2			14000			13	2
182	48	1	1	1		0	1	1	3	36.5	87	26			11900	0	0	0		2	2		2	11700	90	120	1	3	10500	12000			10	2
183	18	2	1	2	2	0	1	1	3	37.7	110	30			15000	0	0	0			2	2	2	7100	69	130	1	2	6900	8000			16	2
184	25	1	4	2	3	0	0	1	4	36.7	100	30		10	23700	0	0	0			2			9900	78	160	1	2	9000	9200	78	162	6	2
185	29	2	4	1	2	1	1			37.2	67	30		10.4	9900	0	0	0		2	2	2		9800	81	125	1	1	8720	8800	82	125	5	2
186	15	1	1	2	3	0	1	1	2	37	125	28		10.4	16200	0	1	0			2		2	8300	74		1	1	7200	7300	74		4	2
187	31	2	4	1	2	0	1	4		38.1	162	40		9.9	17400	1	0	0	2		2	2	2	9500	77	135	1	2	91000	10200			10	2
188	60	1	2	1	3	1	0			36.4	115	20		8.3	28700	1	1	0	2	2	1	2		12500	92	125	1	2	11900	14700			28	2
189	16	1	2	1	6	0	1	4		36	128	38	101	8.4	9200	0	0	1			2	2		6000	73	111	1	2	6100	6600	75	115	19	2
190	24	2	4	4	6	0	1	2		36.3	157	18	97	7.7	8700	0	0	1	2	2	2			7500	76.5	115	1	2	7000				5	1
191	192	1	4	4	6	0	1	2		36.4	142	44		8.4	14500	0	1	0	1		2		2	30000	151.5		2			32000	153		32	2
192	12	1	4	4	6	0	1	2		36.9	192	40	80	9	16400	1	1	1			2	2		5500	65.5	96	1	2	5300	6200	70.2	100	20	2
193	24	1	3	1	6	0	1	2	1	36.8	116	32	87	7.8	5000	1	1	1		2	2	1	2	8000	81	132	1	2	8800	9600	83	134	17	2
194	16	1	1	1	6	0	1	2	1	36.5	93	24	88	9.3		1	1	0			2			7100	67	111	1	1	7000	7900	70	119	12	2
195	12	1	4	2	6	0	1	2		36.5	120	40	53	8.4	16300	1	0	1	1	2	2	1		6500	72	110	1	1	6700	9200	78	117	38	2
196	16	1	2	4	6	0	1			37.6	120	40	37		6100	1	0	1			2	2		6800	72	113	2			8500	71	117	12	2
197	11	2	3	1	1	0	1	1	2	35.2	140	60	83	11.7	14300	1	1	1	1		2	2	2	8000	77	125	2			1000	69	106	23	2
198	16	1	4	1	6	1	0	4		36	92	24		9.2	9200	0	1	1	1	2	2	2		7000	70	110	2			9800	73	113	33	2
199	14	2	1	1	6	1	1	2	1	37.2	120	28		10.9	9000	0	0	1	2	2	2	1		5000	69	10	2			7400	71	110	17	2
200	10	2	1	2	2	0	0	2	1	36.7	198	40	91	8.3	7200	1	1	1	1		2			5000	65.4	97	2			6700	66	110	58	2
201	12	1	1	2	3	0	1	2		36.4	104	36	110	8.5	8200	0	1	1	1		2	1		6200	70.1	98	2			7600	71	100	33	2
202	60	1	4	4	6	1	1	4		36	90	20	98.1	8.81	11600	1	1	1	2	2	2			9700	90	103	1	3	9300	11700	91	106	35	2
203	6	1	3	2	2	0	1			39.1	160	60		8.4	8400	0	0	0	2		1			7300	69	135	2			8000	69.8	140	18	2
204	36	1	2	4	6	0	1	1	2	35.4	120	27		12.5	14600	0	0	0	1	2	2		2	9800	89	110	1	2	5900	7400	87	100	37	2
205	12	1	4	1	2	0	1	2		36.7	85	48	97	9.11	6100	1	1	1	2		2			5300	68	100	2						17	1
206	12	2	2	1	1	0	0	2	1	36.6	134	28		11.7	22300	1	1	0		2	2			4500	69	88.1	2			4500			3	1
207	36	2	2	4	6	0	1	4		36.7	74	24		11.4	11400	0	0	1			2			9300	85.4	113	1	1	9200	10300	87	116	33	2
208	24	2	4	2	1	0	1	2		36.4	146	28		10.3	7000	1	0	0		2	2		2	7600	72	119	1	2	7300	7800	72.5	119	24	2
209	26	2	4	4	6	0	1	2		36.1	132	44	125	4.1	3600	1	0	1			1	2		8500	80	120	1	2	8000	8600	81	120	38	2
210	65	1	2	1	1	0	1	2	1	36.8	100	24		8.3	4000	1	1	0			2			13200	92	134	1	2	12000	12500	90	111	33	2
211	23	1	4	1	1	1	0	2	1	36.7	140	28	71	8	13600	0	1	0		2	2			8600	75	125	1	2	8400	8700	76.8	127	42	2
212	13	1	2	4	6	0	0	2		38.9	128	48	74	7.9	12300	1	1	0	2		2			7100	70.5	125	1	3	6900	7800	71.1	100	42	2
213	19	2	2	4	6	0	0	2		37.2	130	30	108	3.7	16100	0	1	0	1		1	2		5100	62.8	106	1	2	4900	5700	64	109	34	2
214	16	1	4	1	6	0	0	2	1	36.7	103	28	110	7.3	4600	0	1	0	1	2	2	1		8000	72.5	125	1	1	7300	7400	73	126	24	2
215	36	1	2	4	6	1	0	2		37.2	100	28	136	9.8	9800	0	0	1	2		2			9000	87	120	2			10600	89	112	7	2
216	35	1	2	1	6	0	0	4		36	120	32	109	10.9	8800	0	0	0			2			9900	86.5	123	1	1	9100	10500	88	127	14	2
217	35	1	2	1	1	1	1			36.4	146	28		10.4	12800	0	0	0			2			9500	77	130	1	2	9000	10200	77	130	14	2
218	28	2	3	2	3	1	1	1	2	37.6	120	32		8.6	7300	0	0	0		2	2			7000	69.5	110	1	2	6500	7700	70	111	12	2
219	24	2	3	1	2	1	1	1	2	36.4	124	22		10.1	9100	0	0	0			2			8800	75	120	2			8800	75	82	24	2
220	19	1	4	1	1	0	1	4		37.2	111	26		8.8	9000	0	0	0	1		2	2	1	6300	73	90	1	2	6000	8100	73	90	26	2
221	10	1	2	2	2	1	1	1	2	36.3	120	36	119	5.5	12000	1	1	0		2	1			7000	76	110	1	2	7600	8500	76	112	28	2
222	24	1	2	2	2	1	1	1	2	35.3	114	24	146	8.6	10700	1	0	0			2	1		10000	74.5	138	1	2	8600	10800	75	138	25	2
223	30	1	4	1	1	0	0	1	2	36.6	118	24		10.1	12500	1	1	0		2	2			9300	75.5	141	1	2	9000	9200	76	141	19	2
224	9	2	2	1	1	1	0	1	2	36	90	22		8.9	10200	0	0	0	1		2			4600	62	100	2			8200	62	100	30	2
225	48	2	1	2	3	1	1	2		37.1	122	20		9.3	10300	1	1	0			2			9300	82	125	2			11100	84	126	26	2
226	72	1	4	1	6	1	1	2	1	36.5	89	20		12.3	13400	0	0	1	2		2		2	12500	109	110	2			14100	112	115	12	2
227	36	2	1	2	6	0	1	2	1	36.2	103	26		10.1	12000	1	1	0	2	2	2		2	8000	76	120	1	2	7500	8600	76.7	122	23	2
228	12	2	3	4	6	1	1	2		36	140	48		9.3	15900	1	0	0	1		2		2	4000	58.5	90	1	2	3700	4500	59	90	29	2
229	18	1	4	1	1	0	1	2		37.4	128	30	99	11.2	8400	0	0	0	2		2	1	2	5300	69	94	2						10	1
230	6	1	1	1	1	1	1	1	3	36.7	140	60	84	10.1	29400	0	1	0	1		2		2	3500	59	80	2			4100	60	85	17	2
231	80	2	4	1	6	0	1	2	1	36.4	110	28	92	11.3		1	0	0	2	2	2		2	11300	132	84.5	1	2	11000	11500	85	134	12	2
232	94	1	1	4	6	0	1	2		36	147	34		9.4	17200	1	1	0	1		2		2	14300	103.8	135	1	2	14000	16100	105	138	20	2
233	72	2	2	1	2	1	1	1	3	36.7	104	20	111	14.5	12100	0	0	0		2	2		2	8000	95	47.5	2			8300	95.8	48.1	59	2
234	24	2	4	4	6	0	1	2		36.4	102	28	102	8.4	21000	0	1	0	1		2	2	2	6100	67.7	96	1	2	5800	6600	67.8	99	34	2
235	8	1	3	1	6	0	1	2	1	36.9	131	28	120	9.7	15700	0	1	0		2	2		2	5200	63	117	1	2	5000	5100	63.2	118	8	2
236	10	1	2	1	1	1	1	1	3	36.3	128	40		9.1	6200	1	1	0	1	2	1		2	5800	68	110	1	2	5900				28	1
237	28	2	4	2	6	0	1	2		37.6	144	40	132	11.8	9800	0	1	1	1		2			5800	65	100	2			7500	65	123	20	2
238	60	2	1	1	6	0	0	4		37.3	100	36		10.3	9300	0	1	0	2		2	2		11500	91	140	1	2	5000	11200	91	141	8	2
239	24	1	1	4		0	1	2		37.8	108	36			14200	0	0	1	2	2	2			9000	84	137	1	3	8800	10100	84	139	8	2
240	24	1	4	4	6	1	0	2		36.8	136	32			14000	0	0	0	2		2			8000	71	125	1	2	9100	10000	71	128	17	2
241	12	2	3	4	6	1	1	2	1	37.1	124	40	93	8.8	17600	0	0	1	2		2		2	5200	65.5	95	1	2	5000	6900	65.8	97	14	2
242	6	1	1	1	1	0	0	1	2	36.8	140	36			18700	0	0	0	1	2	2			5000	65	110	1	2	5100	5600	65	110	210	2
243	24	2	3	1	2	0	1	1	2	36.2	100	26				0	0	0				2		7000	74	120	2			7000	74	120	1	3
244	12	1	2	2	3	0	0	2		36.5	103	20		8.1	8700	1	1	0	1	2	2			5800	62.5	120	1	3	5580	6600	64	120	21	2
245	18	2	1	1	1	1	1	1	2	37.4	95	36		9.5	8900	1	1	1	1		2			5300	65	100	1	2	5300	6500	65	100	103	2
246	72	2	4	1	1	1	1	2	1	39	160	46		4.5	4800	0	0	0			2	2	1	10200	89.5	115	1	2	10800	11200	90	115	6	2
247	36	1	4	1	2	1	0	2	1	36.6	88	24	92	10.7	13700	0	1	0	2	2	2			9500	80	145	1	2	9300	9700	82	147	14	2
248	1	2	2	1	6	0	1	4		33.8	132	45	86	18.9	27000	1	0	0	2	1	2			1100	40	60	2						3	1
249	24	1	4	4	6	0	1	2	1	36.3	130	28	120	6.8	6900	0	0	0	2	2	2	1		7200	71	105	1	1	7200	8800	77	109	46	2
250	12	2	4	4	6	0	0	4		36	160	40	98	7	12300	1	0	0	2		1			6200	71	100	2			6800	75	112	38	2
251	48	1	1	4	6	1	0	1	2	36.8	110	22	103	10	13900	1	0	1	2		2			13000	90	105	1	1	12500	12900	91	107	32	2
252	26	2	2	1	6	0	0	1	2	38	130	32	150	3	13500	1	0	0	2	2	1		2	6600	75	110	1	2	6200	6800	78	117	26	3
253	36	1	1	4	6	0	1	2	1	37.4	188	60	130	5.3	16700	0	0	0	2		2		2	10500	81	130	1	2	10000	10700	85	138	14	2
254	28	1	1	4	6	0	1	4		39.5	150	28	145	5.2	25800	0	0	1	2	2	1	1	2	7800	74	113	2			8500	73.4	112	36	2
255		2	1	1	2	1	1	2	1	37.6	160	28	95	11.2	15200	0	0	0	1		2	2	2	5100	69	95	1	2	5000	6800	73	112	40	2
256	27	1	4	4	1	0	0	1	2	38	130	30		10	7600	0	0	1	1		2	1	2	7000	74	105	2			7200	75	106	21	2
257	21	1	1	1	1	0	0	2	1	35.7	146	48	108	13.6	23700	1	1	0	1		2		2	4200	62	110	2						15	1
258	72	1	1	1	1	0	0	2	1	37.8	118	24	150	11	23300	0	0	0	2		2		2	15000	94	150	1	3	14900	15800	97	157	47	2
259	13	2	4	1	6	0	1	2	1	38	160	24		8.9	12500	1	1	0			2		2	5000	68	110	1	3	4800	6500	68.7	115	33	2
260	36	1	3	1	6	1	1	2		37.2	120	32		9.9	2400	0	1	0	2	2	2		2	12900	88	140	1	2	11200	11500	90	144	17	2
261	12	1	2	1	1	0	1	2		37.1	140	48		6.4	26900	0	0	0	1		2			7500	73	105	1	2	7600	9000	75	108	30	2
262	22	1	4	1	6	0	0	2		37.7	141	38	99	8.2	11300	1	1	0	2		2			9400	75	125	1	2	9000	9200	76	127	23	2
263	12	1	2	1	6	0	1	2	1	36.4	136	35	103	6.2	17400	0	0	1	2		2			5000	64.5	127	2			6600	72	130	42	2
264		2	4	4	6	1	0	2	1	37.4	104	32	108	9.8	11500	1	1	0	1		2		2	5300	63	90	2			6700	65	97	21	2
265	24	1	2	2	1	0	1	1	2	37.1	124	32	120	10.9	16000	0	0	0	2		2			9800	74.2	123	1	1	9000	8900	75	125	19	2
266	14	1	2	1	1	0	1	1	2	36.5	122	24	105	11.3	9600	1	1	1	1		2			5000	75	100	1	2	4800	6300	82	115	48	2
267	15	2	2	1	1	1	1	2	1	36.4	110	30		8.1	13600	1	1	0	1		2	2		5000	70	105	2			7100	78	117	45	2
268	180	2	4	1	6	0	0	2	1	36	89	22	123	11.5	7800	1	0	0	2		2		2	41000	144	220	1	3	40000	41200	148	225	21	2
269	48	2	4	4	6	0	1	2		37.6	140	22	97	12.8	12100	1	0	1	2		2			9800	78.5	120	1	2	9000	10100	82	128	49	2
270	16	1	2	1	1		1	2		37.1	140	40		9.8	8900	1	0	0	2		2			7000	70.5	118	2			7500	71	119	10	2
271	24	2	1	4	6	0	0	4		36	111	40	94	10.5	12400	1	0	1	1	2	2		2	6500	70.5	105	1	2	6000	6700	72	107	20	2
272	48	1	2	1	6	1	0	2	1	36.3	122	46	104	10.3	10400	1	0	0	2	2	2		2	12300	82	145	1	1	12000	12500	85	147	18	2
273	17	2	3	4	6	1	0	2	1	35.7	99	26	100	4.7	8700	0	1	0	2	2	2		2	7900	73	120	1	2	6700	7000	75	122	20	2
274	8	2	2	2	6	0	1	4		39	80	54	91	11.5	10500	1	0	0	2	2	2	2	2	6000	62	100	2			6500	65	105	45	2
275	6	1	4	4	6	0	0	2		36.6	124	35	112	9.4	8500	1	0	0	2	2	2		2	4800	63.5	90	2						22	1
276	26	2	2	1	6	0	1	1	2	38	130	32	150	3	13500	1	0	0	2		1			6600	75	110	1	1	6200	6800	78	117	26	2
277	18	1	3	1	6	0	1	2	1	37.2	120	32		9.9	2400	0	1	0	2	2	2			12900	88	140	1	3	11200	11500	90	144	17	2
278	10	1	1	2	2	0	1	2	1	36.4	110	30		13.2	21700	1	1	0		2	2			4800	62	100	2			5400	62	100	23	2
279	42	1	4	1	1	1	0	2		36.6	120	23		6.6	7400	0	0	0	2	2	1			7000	74	100	2			8100	74	100	23	2
280	48	2	4	1	1	1	0	2		37.3	147	28		8.41	4700	1	1	1		2	2		2	11700	84	140	1	2	10400	12200	84	140	8	2
281	18	1	2	1	1	1	0	1	2	36.2	132	26				1	1	1						6800	71	101	2						4	1
282	96	1	1	1	1	0	1	2		36	128	30		8		1	1	0						18500	108.8	100	2						1	1
283	48	1	3	2	1	0	0	2	1	36.7	122	28		8.4	8400	1	1	0	2	2	2			9800	87.3	110	1	2	9000	9000	87.3	110	1	3
284	24	1	2	2	3	1	1	2	1	36.8	90	36		10.8	12600	1	1	0		2	2		2	8300	73.5	115	1	2	8000	8800	73.5	115	9	2
285	24	1	4	1	1	0	1	2	1	36.7	128	30		8.2	9000	1	1	0		2	2			10000	79.2	126	1	2	9900	10900	79.2	126	8	2
286	24	2	1	1	1	0	1	1	2	36	134	30		11.4	12600	0	0	0		2	2			9000	74.8	143	1	2	8800	8900	71.5	130	8	2
287	15	1	3	1	1	0	1	1	2	36.3	144	24		9.5	7100	0	0	0			2			5100	64	105	2			6000	64	105	10	2
288	18	2	1	1	1	1	0	1	2	36	120	32		10.6	13700	0	0	0		2	2		2	6100	70.5	105	1	3	5900	7100	70.5	105	15	2
289	7	1	4	1	1	0	0	2		37.5	153	28		9.3	9800	1	1	1		2	2			4700	59.5	100	1	3	4300	5000	60	4700	20	2
290	60	1	3	2	2	0	0	2	1	36.6	91	28		13.3	9500	0	0	0		2	2			13400	88.5	148	1	1	12400	12400	89	148	8	2
291	60	2	2	1	1	0	1	2		36.6	126	32		10.5	20500	0	0	0		2	2		2	12200	97.3	132	1	2	12500	13300	97.5	132	5	2
292	24	1	3	2	2	0	1	1	3	37.6	100	30		9.7	11100	0	0	0			2			6850	72	110	1	2	6200	7700	72	110	28	2
293	36	1	1	1	1	0	1	1	3	36.7	118	30		8.3	9100	0	0	0		2	2			9800	78.4	130	1	2	9600	10100	79	130	10	2
294	96	1	2	1	1	1	0	2	1	36	81	18		10.2	9100	0	1	0		2	2			11000	95	105	1	2	10600	11800	95	105	15	2
295	24	1	3	1	1	0	0	1	2	36.2	80	40		10.8	17600	0	1	0	1	2	1			6100	66.5	103	2			7000	67	105	10	2
296	24	1	1	1	1	0	0	2		35.4	65	24		7.8	21700	0	0	0	1	2	2	1		8800	74	130	1	2	8000	9900	75	130	28	2
297	36	2	4	1	1	0	1	1	2	36.6	88	24		9	11900	0	0	0		2	2			8000	78	120	2			8500	78	120	7	2
298	84	1	1	1	1	1	0	4		36.3	129	28		10.2	6100	0	0	0	2	2	2			13800	106	100	1	1	13000	14300	106	100	19	2
299	36	1	4	1	1	0	1	2		36.9	100	26		7.6	10600	0	0	0	2	2	2			7900	70	120	1	2	7700	8800	70	120	20	2
300	36	2	4	1	1	1	1	1	2	36	100	29		4	3400	1	1	0		2	2		2	7000	75	90	1	2	7300	8500	75	90	18	2
301	18	2	2	1	1	0	1	2		36.2	100	36		10.8	11600	0	0	0			2			8000	70	130	1	2	7700	8000	70	130	8	2
302	13	1	4	1	1	0	1	2	1	36.7	128	30		14.7	28900	0	0	0	1	2	2			6000	72	110	2			6600	72	110	30	2
303	17	2	1	2	3	0	0			37.4	125			11.8	16500	0	0	0	2	2	2			7500	74	117	1	3	7000	8200	75	120	10	2
304	20	2	2	4	6	0	0	1	2	37.4	125			11.8	13500	1	1	0	1	2	2			7600	74	117	1	3	6900	8000	75	122	13	2
305	17	1	2	3	3	0	1	4		36.9	154	36		1900-01-06 18:28:48	12800	0	0	0			2			6765	71.2	105	2			7400	77	110	13	2
306	13	2	1	4	6	1	0	1	2	36.3	70	20		10.9	13300	1	1	0		2	2			7000	67	125	2			7200	69	125	10	2
307	17	1	1	4	6	0	0	2	1	36.6	149	30		8.7	10400	1	1	0		2	2			7700	80	134	1	2	7400	8300	809	135	10	2
308	16	2	4	4	6	0	1	4		38	130	30	80	9.6	5900	1	1	1	1	2	1	1		6800	73	117	2						21	1
309	12	2	4	4	6	0	1	1	2	38.5	166	28		10.4	5700	1	0	0		2	2	2		6000	68.1	105	2			7000	68.1	106	16	2
310	19	1	1	4	6	1	1	2	1	36	132	30		8.71	21200	1	1	1		2	2			6100	75	95	2			8000	75	125	17	2
311	30	1	4	4	6	1	1	4		38	105	48				1	1	0		2	2		2	8000	85	100	1	2	7750	9450	87	128	25	2
312	19	1	1	4	6	0	1	1	2	36	112	24				1	0	1		2	2			7300	77.5	105	2			8000	77.6	11	7	2
313	3	1	2	2	3	1	0	1	2	36.2	155	60		10.2	13400	1	1	1		2	2			3600	58	121	2			4530	59	122	9	2
314	9	2	4	4	6	0	0	4		36.3	86	32		11.3	9800	0	1	0			2		2	6300	72	100	1	3	6000	7800	73	115	10	2
315	7	1	1	2	3	0	1	1	3	36.2	121	28		10.8	12000	1	0	0		2	2			5500	61.5	87	1	1	5000	6250	89	12	2	3
316	72	2	1	2	3	0	1	1	2	36	110	24		8.6	10600	1	0	0		2	2			10300	90	115	1	2	9700	11600	90	115	9	2
317	24	1	4	4	6	1	0	2	1	35.6	134	26		8.5	17800	1	1	1		2	2	1		6500	74	100	1	2	6500	7800	74	100	13	2
318	18	1	1	2	3	1	0	4		36	112	24		11.2	7600	0	1	0	1	2	2			6300	72	98	1	2	6000	7500	72	98	7	2
319	16	1	1	1	6	0	1	1	2	37.5	120	39		9.5	20800	1	0	0	2	2	2			9000	73		2			9000	73		9	2
320	14	1	4	2	6	1	1	4		37.6	148	28		9	10500	0	0	0		2	2		2	6900	72	120	2			8000	72	120	18	2
321	10	2	2	2	3	1	1			36.1	140	30		11.5	7500	0	0	0		2	2		2	3900	59.5	85	2			4700	59.5	95	18	2
322	48	2	4	2	6	0	1	1	2	36	160				2920	0	0	0			2		2	9300	81.7	112	1	2	9200	9400	0	0	17	2
323	13	1	1	2	3	0	1	4		37.5	141	40	174	7.31	31100	1	1	1		2	2			5500	71	90	2			6500	71.5	105	23	2
324	16	2	1	1	2	0	1	1	2	36	120	32		11.1	11600	0	0	0		2	2			7500	74	110	2						3	1
325	30	1	1	4	6	0	1			37.7	120	24		10.2	9900	1	1	1		2	2			7400	74	120	1	3	7100				11	1
326	2	1	2	3	13	0	1			37	139	28		7.9	16900	0	0	0			2		2	7400	84	105	1	2	7100	7700	84	115	7	2
327	17	2	4	4	6	0	1	1	3	34.6	63	32	187	8.1	15000	1	1	1		2	2			7000	81	110	2						0	1
328	31	2	1	2	3	1	1	1	2	37.1	128	28		10	15300	1	1	1		2	2		2	9400	81.5	150	1	2	9300	10500	82	150	6	2
329	36	2	1	2	3	0	0	4		36.2	98	28		10.5	18100	0	0	0		2	2			11000	77	140	1	2	10700	12000	77	140	11	2
330	12	1	1	2	3	0	1	1	2	36	130	32	2	10.8	17400	0	0	0		2	2			6000	74	120	1	2	6000	8000	74	120	16	2
331	48	2	3	2	3	1	1	1	2	36.2	120	28		11.4	12300	0	0	0		2	2		2	8000	78	140	1	2	7800	9200	78	140	11	2
332	8	2	2	4	6	1	0	1	2	36.7	88	28		10.2	14000	1	1	1		2	2	2	2	6400	72	115	2			6400	72	115	34	2
333	27	2	4	1	6	1	1			36.3	68	36		11.1	8200	1	0	0			2			5200	68.5	99	2			8000			16	2
334	120	1	1	4	6	0	1	4		36.6	132	28		9.5	10800	1	1	0	2	2	2			10000	109	95	2			13000			22	2
335	48	1	3	4	6	0	1			37.7	130			9	13400	0	0	0		2	2			10000	87	106	1	3	9500	10200			13	2
336	84	1	1	2	2	1	1	4		38.2	136	28		7.7	12100	0	0	0		2	2			15200	105	125	1	3	14600	15300			68	2
337	13	2	3	4	6	0	1	1	4	36.9	148	30		7.1	16500	0	1				2			5400	65	103	2			6800			23	2
338	13	1	1	4	6	1	1	1	2	37.7	172	28		9.4	7300	0	0	0		2	2			5400	67	96	2			6700			27	2
339	36	1	4	4	6	1	0	1	2	37.4	98	28		7.3	4700	0	0	1	2	2	2	1		11700	90.2	116	1	2	11100	11600	91	117	26	2
340	36	2	4	1	1	0	0	2	1	37.8	144	52		7.5	11600	1	1	0	2	1	2			6000	78.3		2						14	1
341	48	2	4	1	6	1	1	4		37.5	140	28	112	9.9	16900	1	1	1		2	2			12000	96	142	1	3	11200	13000	96	143	8	2
342	84	1	4	1	6	0	0	1	3	35.7	101	26		8	4300	0	0	0			2			14550	104	112	2			16400	104	115	13	2
343	48	1	4	1	1	1	0			36.2	79	22		11.4	1100	1	0	0		2	2			7500	76.5	110	1	2	7300	8700	76.5	115	9	3
344	60	2	4	1	6	0	0	1	2	35.9	91	30		9.2	17200	0	0	0		2	2		2	7200	72	100	1	2	6800	7200	72	100	12	2
345	13	2	3	2	1	0	1	2		36.5	145	24	104	9.8	16000	1	1	1	2		2	2		4400	61	90	2			6000	70	100	40	2
346	14	1	2	4	6	0	0	2	1	34.8	112	32	30	8.1	9700	0	0	1	1	2	2			6000	73	95	2						8	1
347	60	2	4	4	6	0	0	2		37	140	28		8	8300	1	1	0	2	2	2			7800	86	115	2			8300	90	117	16	2
348	30	2	4	1	1	0	1	2		35.6	85	26	110	10.2	7100	1	1	1	1	2	2		2	7000	74.6	105	2			7900	76	108	11	2
349	18	1	4	2	6	0	0	1	2	36.3	112	28		11	16000	1	1	1	2	2	2	2		6500	73	93	2			7500	77	113	23	2
350	31	2	2	4	6	1	0	4		36	126	28		11	11100	0	0	0	2	2	2			7200	70	112	1	2	7000	7600	69	115	10	2
351	14	1	2	4	6	0	1	2	1	36.8	118	28	125	9.1	2400	0	0	1	1		2		2	5900	66	110	2						3	1
352	144	1	4	1	6	0	1	2	1	36.2	102	36	122	7.6	7700	0	0	0		2	2			17000	116	125	2			18400	166	127	14	2
353	24	2	4	1	6	1	1	1	3	37.3	134	28		8.8	8000	0	0	0		2	2	2		7000	75	130	1	2	6800	7500	75	131	9	2
354	180	2	4	1	6	0	1	4		36.3	148	28		8.5	1170	0	0	0		2	2		2	1250	93	115	1	3	1200	1210	93	116	21	2
355	12	1	4	1	6	0	1	1	3	36.2	128	32		8.5	7900	0	0	0		2	2			5500	63.5	95	2			6400	63.5	100	9	2
356	36	2	1	1	6	0	1			34.1	120	48	127	6.4	3020	1	0	0	1	2	1		2	8040	76	100	2			9500	76	110	14	2
357	60	2	4	1	6	1	1			37.6	128	24		8.3	14100	0	0	0		2	2	1		11000	83	120	1	2	9700	9900	83	125	10	2
358	8	2	4	1	6	0	0	1	2	36.9	80	28		10.2	14400	1	1	1			2	1		4400	65	90	1	2	4000	4800	65	90	34	2
359	14	2	3	1	2	0	0	1	2	37.1	106	28	84	12.2	8000	1	1	0	2		1	2		10400			2			10900			26	2
360	24	2	1	1	6	0	0	2		36.2	124	22	94	10.3	9300	1	1	0	2		2	2		6300	69	110	1	2	6000	7300	69	130	27	2
361	7	1	1	4	6	1	1	2	1	38.1	154	98	237	9.7	11600	1	1	0	2		2	2		5285	66	105	2			6500	69	107	22	2
362	12	1	4	4	6	0	1	1	2	36.4	128	28		10.2	11000	1	0	1	2	2	2			6400	70.7	105	2			11900	73	112	12	2
363	17	2	4	4	6	1	0	1	2	36.3	138	26	100	9.2	6600	1	0	1	2	2	2			8000	79.5	126	1	1	7600	8500	71	128	10	2
364	84	1	1	4	6	0	0	4		37.7	128	28		8.2	12600	0	0	1		2	2			15700	105	130	1	2	15000	16000	113	135	13	2
365	60	1	4	1	6	0	1	2	1	36.5	124	24		12.3	7200	1	1	0	2		2	2		12000	94	138	1	3	11700	12700	98	141	16	2
366	22	2	4	1	6	0	1	4		38.3	168	28		4.8	10300	0	0	0		2	1	1	2	6500	69	11	1	2	5600	7200			14	2
367	12	2	2	2	6	1	1	2	1	37.7	132	44		8.3	13000	1	1	0		2	2	1		6300	70	112	2			7300			11	2
368	48	1	2	4	6	1	1	2	1	36.5	140	28	187	8.4	8400	0	0	0	1	2	2	2		10000	84	170	1	2	9900	11100	89	173	33	2
369	6	2	1	4	6	1	1	1	2	36.2	132	66	87	10.4	22600	0	0	0	2	2	2	2	2	3100	57	68	2			4400	58	100	16	2
370	13	1	3	1	6	0	1	1	2	37.2	122	28		10.9	8600	1	1	1						7000	60	120	2			7200			15	2
371	5	1	2	1	6	0	1	4		38.2	150	44		7.4	6800	0	0	0	2	2	2			5700	72	10	2			7600			20	2
372	18	2	1	4	4	0	1	2	1	36.6	68	32		10	7100	1	0	0			2	2	2	8200	75	130	1	2	6500	8800			42	2
373	18	2	2	4	6	1	0	4		36.4	136	30		11.3	11100	0	0	0		2	2			8000	74	125	1	2	7600	8000	74	125	10	2
374	60		2	2	4	0	1	2	1	38.3	150	40		5.5	5500	0	0	0	2		2			12000	102	115	2			12200	103	116	12	2
375	132	1	2	4	6	1	1	4		37.7	80	28	250	10.9	6400	0	0	0		2	2	2		7300	84	110	2			9800	92	117	13	2
376	24	2	1	1	6	1	1	2	1	36	100	20		7.5	21400	0	1	0	2		2	2		8800	75.5		1	1	8100	8700	75		15	2
377	9	2	4	1	6	1		1	2	37.7	144	24		11.1	10300	1	1	1	1	2	2	2		5000	63.3	90	2						42	1
378	18	2	4	1	6	0	1	2	1	38.9	120	29		10.1	9900	0	0	0		2	2	2		7400	72	14	2			7500	73	15	7	2
379	54	2	2	1	1	0	1	4		36.3	106	20	120	9.7	11600	0	0	0	2		2	2	2	15500	95	145	1	2	14600	14900	96.3	148	15	2
380	18	2	2	1	6	0	0	2		36.4	160	32		12.3	15000	1	0	0	2	2	2	2		9300	75	130	1	2	9200	9900	78	135	17	2
381	52	2	1	4	6	0	0	2	1	36.7	113	20		13.4	15500	1	1	0	2		2	2		11400	83.3	140	1	2	11100	11600	85.1	142	16	2
382	50	1	4	4	6	1	1	2		36.4	110	22	123	9.6	13300	1	0	1	2	2	2	1		10000	76	130	1	2	9500	9900	77.1	132	12	2
383	72	2	1	1	6	1		4		35	100	40		8.8	11100	1	0	0		2	2	2	2	10000	87	125	1	2	9800	10500	88	127	11	2
384	11	1	4	4	6	0	0	2		36.9	162	24		7.8	12900	1	1	1	1	2	2	2		4900	64.4	95	2			6300	67	112	16	2
385	144	1	3	1	6	1	1	4		36.8	86	26		10.1	7900	0	0	0	2		2	1		18500	122.7	143	1	3	18000	19000	122	145	27	2
386	12	1	4	1	2	1		2	1	36.6	124	28		11.5	17000	1	1	0	1	2	2	2	2	6300	69	100	2			7400	73	113	11	2
387	9	1	4	1	6	0	0	2	1	37.6	156	48	103	8.2	8100	1	0	0	2	2	2	1		4800	61.5	100	2			6000	64.5	115	37	2
388	36	1	2	4	6	0	1	1	2	37.1	88	26	105	10.2	9700	1	0	0	2		2		2	8000	76.5	117	1	1	7800	8200	77	118	18	2
389	4	1	4	4	6	0	0	1	2	38.6	190	50	116	8.4	12200	1	0	1	2		2	2		5000	60	100	2			5300	61.2	101	11	2
390	60	1	2	4	6	0	0	2	1	36.2	124	28	130	9.5	12400	0	1	0	1		2	2		6100	73	96	1	2	5700	6900	75	99	45	2
391	9	2	1	4	6	1	0	1	2	38	57	28		9.9	16800	1	1	1	2		2	2		5000	63.5	110	2			6000	65	112	12	2
392	20	2	4	1	1	0	1	1	2	35	116	28	120	9.3	13200	0	1	0		2	2	1		5800	70.5	108	1	2	5400	6600	73	109	20	2
393	29	2	4	4	6	0	1	4		35.4	45	28	330	9.9	28800	1	1	0	2	2	2	2		7000	74	124	2						4	1
394	60	2	4	1	6	0	1			36.8	152	28		8.9	7900	1	1	0			2	1		8200	83	113	1	2	8000	9700	83	115	18	2
395	29	2	4	4	6	1	1	4		39	140	50	120	8.9	28900	0	0	0	1	2	2	1		7800	71	135	2						4	1
396	15	2	2	2	3	0	1	1	2	36.3	122	36		11.1	17300	0	0	0		2	2			6000	71	100	1	1	5500	6500	71	102	12	2
397	36	1	1	2	3	0	1	4		36.8	121	28		7.6	10200	1	0	0			2			9000	77.5	115	1	3	8900	9700	77.7	115	8	2
398	39	2	3	4	6	0	1			38.1	140	36		10.5	21100	0	1	0		2	2			10400	83	139	1	3	9500	10800	83	138	8	2
399	12	1	4	4	6	1	0	4		37.5	146	40		9.7	15600	1	0	0	1		2		2	6000	60	105	2			6800	60	105	13	2
400	23	1	2	4	6	1	1	4		38.4	140	48	139	6.3	3500	1	1	1	1	2	2	1		7000	72		2			8000	72		33	2
401	21	2	4	4	6	0	1	4		36.2	136	30		10.2	8300	0	0	0			2			8100	76.5	115	1	1	8000	8800	76.5	115	8	2
402	132	1	4	4	6	1	0	4		36.4	61	22		10.6	14000	0	0	0	1	2	2			18300	12.7	140	1	2	18000	18750	12.7	140	14	2
403	11	2	1	4	6	0	1	4		36.7	124	30		10.3	11500	1	1	1		2	2			5300	62.5	100	2						36	1
404	27	1	4	4	6	0	0	2	1	36.4	57	38		10.3	11300	0	0	0	1	2	2		2	11000	80.3	110	1	1	9800	9200	81	115	11	2
405	60	2	1	4	6	0	1	1	2	37	126	28		11.8	13200	0	0	0			2			12000	85	140	1	2	12000	12200	85	142	5	2
406	24	2	1	4	6	0	1	1	2	36.6	160	30		10.4	16400	0	0	0		2	2			5400	64	110	1	2	5400	6200	64.2	118	24	2
407	15	2	2	4	6	1	1	4		38.6	154	36	150	7.1	9000	0	0	0	1		2			4000	68	100	1	2	4950	6000	68.9	118	16	2
408	60	2	1	4	6	0	0	2	1	35.6	60	22		8.4	10500	0	0	0		2	2			10000	81	127	1	2	10000	10500	82	128	9	2
409	144	2	4	4	6	0	1	2	1	35.4	112	28	120	9	5100	0	0	0			2			9400	10	112	1	2	8425	8900	10.2	115	15	2
410	36	2	4	4	6	0	0	1	2	37.2	129	31		6.5	15800	0	0	0		2	2		2	10700	80	110	1	2	10600	10800	80	115	4	2
411	12	2	3	4	6	1	0	4		36.6	165	32	197		14000	0	0	0		2	2	2	2	5500	70.9	95	1	2	5400				3	1
412	45	1	4	4	6	0	1	2	1	37	149	26		9.2	15200	0	0	0			2		2	12000	80	144	1	3	11760	11800	80	130	19	2
413	16	1	1	4	6	0	1	2	1	37	125	25		11.1	15300	1	1	1		2	2			6700	74	100	1	2	6550	7000	74.2	115	13	2
414	17	1	2	4	6	0	1	2	1	36.8	137	32		11	11700	1	0	0			2			6000	73.2	110	1	2	5700	8000	74	115	5	2
415	12	1	4	4	6	0	0	2	1	37.2	134	48	417	10.1	21300	1	1	1		2	2	2		5000	64	110	2						1	1
416	20	1	1	4	6	0	1	2	1	36.4	108	32		12.3	12000	0	0	0	2	2	2			7200	74	115	2			9200	74.5	118	8	2
417	15	1	1	4	6	0	1	4		36.8	112	32		11.2	5400	0	1	0			1			6700	67	110	1	1	6650				9	1
418	60	1	3	1	3	0	1	4		36	139	32	111	5.4	17000	0	0	0		1	2	2	2	12000	91	115	2			12400	91	116	6	2
419	60	2	4	4	6	0	1	2		38.3	145	28	88	8.4	7600	0	0	0		2	2			11000	85.7	110	2			11900	88.9	116	17	2
420	36	1	1	4	6	0	1	1	2	36.4	132	36		9.4	10200	1	0	0			2		1	10000	82.5	110	1	2	9600	9900	83	117	6	2
421	144	2	3	2	3	0	1	1	2	39.2	138	28		9.8	16600	1	1	1	1	1	1	2		19900	12.5	170	1	3	19790	21200	13	172	10	2
422	38	2	3	4	6	0	1	1	2	36.4	168	54		5.1	19700	0	1	0		2	2			9900	85.5		2			11400	86		14	2
423	12	2	1	4	6	0	0	1	3	36.6	102	24		9.3	18600	1	1	1			2		2	6600	66.5	123	1	2	6600	6800	67	122	14	2
424	72	1	4	2	2	0	0	4		36.5	124	28	53	11.1	2500	0	0	0	1	2	2	2		12200	18.4	102	1	2	12200	15200	116	117	28	2
425	30	1	1	2	3	0	1	2	1	37	146	40				0	0	0			2			6200	71	110	1	2	6200	6400	72	117	15	2
426	60	1	4	4	6	0	1	2		36	64	30		8.1	16200	0	0	0			2			14000	91	125	1	1	14000	15200	91	127	6	3
427	18	2	2	4	6	0	1	2	1	36.2	128	28		11.2	16900	1	0	0	2	2	2			8900	75	128	1	2	8900	9800	75	129	5	2
428	10	1	4	4	6	0	1	2		37.2	130	58		10.4	8300	1	0	0	1		2			5000	65.2	90	1	3	5000	6500	66	122	25	2
429	11	2	1	4	6	0	1	2	1	36.7	124	28		10.3	11500	0	0	1		2	2			5300	62.5	100	1	2	5300	5350	63	102	35	2
430	60	2	1	4	6	1	1	2		37.2	138	28		12	13900	1	1	0			2		2	11000	91		1	2	10950	12400	97		11	2
431	13	2	1	4	6	1	1	2	1	36.1	98	24	85	10.7	13700	1	0	1		2	2			6100	68.4	106	1	2	6100				7	1
432	5	2	1	4	6	1	0	1	3	36.1	170	36	161	12.7	24900	1	0	1	1	2	2			3200	57	107	1	2	3200	4000	58	107	16	2
433	15	1	2	4	6	0	1	1	3	36.6	90	37		9	10700	0	0	0			2			7500	72	125	1	2	7500	7900	72	127	10	2
434	14	1	1	4	6	0	0	2		36.5	144	44		9.9	8900	0	0	0	2	2	2		2	4415	62.4	90	1	3	4400	5900	63.1	118	23	2
435	12	1	2	4	6	0	1	2	1	38.5	116	40	157	8.7	6300	0	1	0			2	2		6200	71	110	1	1	6200	7200	72	117	11	2
436	60	1	4	4	6	0	1	2	1	36	180	24		6.1	13900	0	0	0		2	2			10200	91.5	115	1	2	10200	11500	91.2	120	21	2
437	12	1	1	4	6	0	1	2	1	36.4	118	38		8	9000	0	0	0			2			7800	74		1	2	7800	8700	75		12	2
438	36	1	4	1	6	0	0	4		36.7	108	32		11.3	12200	1	0	0			1		2	9000	79.7		2				80		4	2
439	13	1	1	4	6	0	1	2		36	98	40		9.2	13700	0	0	1		2	1	1		6600	69	117	1	2	6530	7300	69	120	6	2
440	72	2	1	4	6	0	1	1	2	36.5	120	24		9.4	14500	1	1	0		2	2			11300	89.5	128	1	2	11200	9900	89.5	128	8	2
441	72	2	4	4	6	1	0	2	1	37.4	125	26		7.9	9300	0	0	0			2		1	9600		120	1	2	9450	9650		121	12	2
442	96	2	4	4	6	0	1	2		37.9				11.9	9700	1	0	0		2	2			13000		130	2			13500		132	7	2
443	48	2	1	4	6	0	1	2	1	38.5	160	28		8.4	13300	0	0	0			2			11100	96	120	1	2	11000	11470	96	121	12	2
444	17	2	4	4	6	0	1	2	1	35.8	124	22	159		12800	0	0	0		2	2		2	8000	70	120	1	3	7400	8900	70	122	28	2
445	72	2	1	4	6	0	1	2	1	37.2	110	28		11.5	16400	1	0	0		2	2	2		15200	101	138	1	2	15000	15600	101	139	16	2
446	31	2	4	4	6	0	1	1	3	36.2	96			9.8	20300	1	0	0			2			10000	75	140	1	2	9300	10200	75	144	24	2
447	19	1	2	4	6	0	1	4		36.6	117	28				0	0	0		2	2			5000	73	105	1	2	4800	6700	73	113	11	2
448	24	2	4	4	6	1	0	1		37	140	60		7.2	12500	0	0	0	1	2	2			7000	72	95	2			7900	72.8	115	20	2
449	19	1	1	4	6	0	1	2	1	37.7	99	24		8.4	17600	0	0	0		2	2			8500	74	100	1	3	8350	9100	74	115	12	3
450	24	2	1	4	6	0	0	1	2	36.4	118	38		8	9000	0	0	0			2			8300	74		1	2	8400	9400	74		11	2
451	24	2	4	4	6	0	1	4		37.1	96			9.8	20500	0	0	0		2	2		2	10000	75	141	1	2	9200	10200	75	142	20	2
452	14	1	1	4	6	0	1	2	1	34.6	125	28	219	9	12400	1	0	0			2			5000	66	90	2			5500	66	102	22	2
453	17	2	4	4	6	1	0	1	2	37	100	28	159	10.4	12800	1	0	0		2	2			8000	70	120	1	3	7300	8900	70	121	28	3
454	9	1	2	4	6	0	1	2		38.7	124	40	175	7.2	40000	0	0	0		2	2		2	6350	69		2			7300	69		49	3
455	14	2	1	4	6	0	1	4		36.8	88	20		12.7	19800	0	0	0			2	2	2	6900	74.5	115	2			9400	75	115	10	2
456	18	1	2	4	6	0	0	2	1	36.6	115	37		9	10700	0	0	0		2	2		2	7500	72	125	2			7900	72.3	120	10	2
457	150	2	1	4	6	1	0	4		37.2	138	28		12	13900	1	1	1			2	2		11800	91		1	2	11000	14000	91.2		11	2
458	17	1	1	4	6	0	1	4		36.4	124	36	94	10.5	14700	0	1	0		2	2	2		6000	68	135	1	2	5900	8500	68	136	8	2
459	19	1	1	4	6	1	1	1	2	37.1	122	32				0	0	0			2	2		6700	77	98	2			8400	77	98	18	3
460	14	2	4	4	6	1	0	4		35.5		36		9.7	3860	0	0	0		2	2	2		7100	69	135	1	2	6800	7400	69.2	135	20	2
461	25	1	1	2	3	0	1	4		36.5	142	24		11.2	16600	1	1	0		2	2	2		10000	77	155	1	2	9400	10100	77	155	9	3
462	29	2	2	4	6	0	1	1	2	36.6	87	40				1	1	1					2	6800	73	108	1	2	6000	8100	77	110	32	2
463	19	2	4	4	6	1	0	4		36.1	130	32		10.7	10700	0	1	0	2		2			6000	73	95	1	3	5500	5900	74	103	10	2
464	24	2	1	4	6	0	1	4		37.4	75	32		9.3		0	0	0		2	2			7790	68.5	102	2			6900	70	115	14	2
465	32	2	1	2	3		0	1	2	36.3	120	28		10.4	8500	1	1	1			2		2	6000	69.5	102	1	2	5000	6500	70	115	17	2
466	12	1	4	4	6	0	0	4		39	179	32		8.9	17400	0	1	0			2	1		5700	67.8	98	2			7000	68	102	16	2
467	24	1	4	4	6	1	0	4		36.7	135	26		11.3	5800	1	1	1		2	2			7600	80	130	2						1	1
468	9	2	4	4	6	0	1	4		36	146	25		9.8	10500	1	1	1	2	2	2			3260	57	80	2			4300	57	102	22	2
469	20	2	4	4	6	0	1	4		38.7	157	28		5.9	10000	0	0	0			2		2	5600	62	110	1	3	5100	6000	62.2	115	8	2
470	12	2	2	4	6	0	1	4		36.6	128	30		8.6	12900	0	1	0			2	1		6900	76.5	105	1	3	6500	7500	77	115	16	2
471	26	1	1	1	2		0	1	2	38.8	102	46		9.4	20900	1	1	0			2			8200	79	130	2			9000	79	133	8	2
472	32	1	4	4	6	1	0	4		37.6	128	34		11	12600	0	1	0		2	2			6400	74	100	1	1	6000	8600	74	115	27	2
473	28	1	1	2	3	1	1	4		37.1	124	24		12.2	15100	0	0	0			2			10000	88	130	1	1	9600	10100	80	131	21	2
474	30	1	4	4	6		0	4		36.2	102	28		9.6	8500	1	1	1			2	2	2	6400	72	100	1	1	6200	9700	72.3	115	18	2
475	36	1	4	4	6	0	1	4		36	128	32		12.2	12400	0	1	0		2	2			9000	78.7	130	2			10200	78.7	130	7	2
476	16	2		4	6	1	1	2	1	36.2	126	32				0	0	0						7000	67	140	1	1	6800	7600	67	140	4	2
477	144	1	4	2	3	0	1	4		36.3	103	28		10.7	12000	0	0	0		2	2	2		16550	111	145	2			18000	111	145	8	2
478	17	2	2	2	6	0	1	4		36					12100	0	0	0			2	2		7000	71.8	113	1	2	6900	7900	72	121	25	2
479	144	2	4	4	6	0	1	4		36.2	107	24		10.1	6600	0	0	0	2		2	2	2	15500	108	125	2			18000	110	124	21	2
480	90	1		4	6	0	0	2	1	36.9	148	20		11.9	18700	1	1	0	2	2	2	2		14900	98	145	1	2	14000	14500	98.3	150	22	2
481	11	1	1	4	6	0	0	2	1	36.3	140	36		8.5	13200	1	0	1	2		2			8400	71	127	1	2	7870	8000	12.7		9	2
482	60	2	4	4	6	1	0	4		36.5	100	28				0	0	0		2	2			8500	84.5	102	2			11000	85		30	2
483	12	1	1	4	6	0	0	4		36.1	130	34		10.7	18800	0	1	0	2		2		2	6800	75	110	1	2	6500	6900	75	110	8	2
484	16	2	4	2	6	0	0	1	2	36	146	26	107	9.6	11700	1	1	1	2	2	2	2		8250	88	150	2			8400	88	170	4	2
485	26	1	4	4	6	1	0	4		36.1	104	32		10.5	9300	0	0	0	2		2			8400	79,8	112	2			8700	80	114	9	2
486	14	2	4	4	4	0	0	2	1	35.7	123	24		11.1	17400	1	0	0	2	2	2			6000	72,5	102	2			7400	72.8	103	19	2
487	6	2		4	6	0	0	2	1	39	148	60		10.4	8300	0	0	1	2	1	2		1	4400	58	100	1	2		4430	59	101	24	2
488	30	2	4	4	6	0	0	4		34	120	32		12.4	8800	1	1	1	2		2			6000	72	110	2			7500	74	111	28	2
489	14	1	3	4	6	0	1	2	1	36	138	48		10.1	7800	1	1	1	2	2	2	2		7300	73	104	2			8200	74	106	10	2
490	3	1	4	1	6	0	1	2	1	36.6	83	76		7.2	9400	0	0	0	1		2	2		2250	42		2			2400	43		54	2
491	12	1	3	2	3	0	1	4		35.4	136	32	226	10	17300	1	1	1	2	2	2	2	1	6895	66.5	125	1	2	7600	8100	66.6	127	11	2
492	30	1	1	4	6	1	0	2		37.8	160	28		7.1	48500	1	1	1	1		2		1	3800	74.8	108	1	2	3700	3600	76	107	5	2
493	24	1	4	4	6	1	1	4		37	125	40		11	9800	0	0	0	2	2	2			8800	82.5	125	1	2	8400	9100	82.7	128	10	2
494	120	2	4	4	6	0	0	2	1	37.4	120	48		10.5	8200	0	0	0	2	2	1	2		18000	115.5	135	1	2	17100	18200	117	137	11	2
495	72	2	1	1	6	0	0	2	1	36	116	20		10.9	12500	0	0	0	2		2			9300	86	117	1	3	8700	9200	87	119	15	2
496	15	2	4	2	6	1	0	2	1	36.2	123	36		10	11800	0	0	0	2	2	2			6000	70	105	1	1	5900	6500	71	105	17	2
497	60	1		2	5	0	1	2	1	37.5	140	42		2.7	22800	0	0	1	2		1			10400	90	120	1	2	10300	11850	90	122	8	2
498	14	1		4	6	1	1	2	1	36	112	38		9	12000	0	0	0	2		2	2		4300	60.6	90	1	2	4200	5000	60	92	20	2
499	12	1	4	1	1	0	0	4		37.3	124	28		6.2	12600	1	1	1	1	2	2		2	7300	64	110	1	2	7200	8100	67	117	29	2
500	15	2	1	4	6	0	1	1	2	38.1	143	32		12	6200	0	0	0	1		2			5840	71	110	2			6100	71.5	111	5	2
501	23	1	4	1	6		1	2	1	36.5	120	24		10	15300	1	0	1	2	2	2	2	2	7600	79.4	110	2			10000	81	112	9	2
502	14	2	3	1	6	1	1	4		36.5	128	20	112	10.2	21500	1	0	0	1		2		2	6000	69.1	100	1	3		6800	71	104	7	2
503	7	2	4	4	6	1	0	2	1	38.3	128	48	112	8.8	23400	1	0	1	2		2	2	2	6000	62	123	2			6500	65	125	15	2
504	16	1	4	4	6	0	0	2		36.5	126	28		9.4	11300	0	0	0	2	2	2			8100	78.5	118	2			8700	72	120	17	2
505	17	1	1	4	6	1	1	1	2	37	144	28		8.8	9800	0	0	0	1		2	1		5000	63.2	93	1	3	6100	6700	65	96	33	2
506	10	2	4	4	6	0	1	4		36.1	102	22		11.3	11500	0	0	0	1	2	2			3500	56	95	2			4400	58	99	30	2
507	60	1	2	4	6	0	1	1	2	36.4	115	20		8.8	28600	1	1	1	2		1		2	12000	92	125	1	2	12600	12800	95	127	27	2
508	24	2	4	4	6	0	0	4		36.4	117	40		8.2	9600	0	1	0	2	2	2		1	5600	68	92	1	2	5500	7000	70	102	30	2
509	48	2		4	6	1	1	2	1	37.5	140	32		5.2	7400	0	0	0	2		2			10880	85	135	1	2	10000	10900	88	137	30	2
510	11	1		4	6	0	0	2	1	37.9	120	40		9.2	12400	0	0	0	2	2	2			5800	64	110	1	2	5600	6300	66	113	13	2
511	24	2	1	1	1	1	0	4		37.9	98	36		6	15200	1	0	0	2		2			7400	76.5	110	1	1	7700	8200	77	112	11	2
512	48	2	4	1	6	1	0	2		36.1	126	30		15.4	8000	0	0	0	2		2		2	11000	96	145	2			13000	99	147	52	2
513	5	2	2	4	6	0	0	2	1	38.2	157	52		9.7	11000	0	1	0	1	2	2			5000	64	125	2			5700	66	126	14	2
514	19	1	1	4	6	1	0	2	1	37	140	32		9.9	11400	1	0	0	2	2	2			8200	77.1	122	1	3	8500	8900	79	124	21	2
515	13	2	2	1	6			4		36	80	24		10.2	10600	1	0	0	1		2		2	7000	69.1	113	1	3	6800	7400	71.3	116	36	2
516	16	1		4	6	0		1	2	36.5	172	36		10.2	7200	1	1	1	2		2		2	8500	75	127	1	2	8600	8800	77	129	10	2
517	6	1	1	4	6	0	0	4		38.4	140	50		10.5	8500	1	1	1	1	2	2		2	4900	62	95	2			6300	64	97	15	2
518	24	2	4	4	6	1		2	1	38.1	124	32		10.5	15000	1	1	1	2		2	2		7000	74	110	1	2	6800	7500	74	111	3	2
519	27	1	4	4	6	1		2	1	36.5	124	28		6.1	13800	1	0	0	2	2	2			7700	78.5	114	1	2	7600	8500	80	116	6	2
520	24	2	1	4	3	0	0	4		37.4	144	40		8.6	8800	0	0	0	1		2			6000	71.2	104	1	2	5700	7100	73	107	32	2
521	10	1	1	4	6	1		2		37.1	120	32	132			0	1	1	2	2	2		2	5600	67.5	95	2			5800	69	98	24	2
522	13	1	2	4	3	0		4		36.8	126	24	170	13.1	20200	1	1	1	2		2			3760	65	85	2			4000	65	87	1	2
523	20	1		4	6	0	0	1	2	36.7	149	38	349	11.6	16100	1	1	1	2	2	2			7865	77.9	129	2			10600	80	131	17	2
524	21	1	2	1	1	1		4		36.9	136	24		7.4	7700	1	0	0	2		2			8200	73	113	1	3	8000	8700	75	115	16	2
525	19	2	2	4	6	0		2	1	36.3	138	32	175	12.5	5100	0	0	0	1		2	2	2	7000	77	120	2			7500	79	123	25	2
526	48	1	1	4	6	0	0	2		36.8	142	32		11.2	7900	0	0	0	2	2	2			9900	84	115	2			10600	86	118	5	2
527	28	1	1	4	6	0		4		36.6	140	44		9.5	8100	1	1	1	2		2			11000	85	128	1	1	10900	11000	87	129	10	3
528	17	2		4	6	1	1	4		36.4	116	28		11.2	15100	0	0	0	2		2		2	4900	65	90	1	1	5100	5600	67	93	17	2
529	84	1	4	1	6	1		2		36.2	87	28		11.2	11600	1	1	1	2	2	2			14300	94.5	140	1	1	14200	14500	96	142	4	2
530	48	1	2	1	6	0	0	4		36.6	112	24	106	8	7400	1	1	1	2	2	2			11800	87	117	1	2	10900	11000	89	118	7	2
531	17	1		4	6	0		2	1	36.1	116	24		10.3	21300	0	0	0	2		2		2	5700	68	105	1	2	7800	8100	70	107	18	2
532	24	2	4	4	6	1		4		35.6	124	40		11	6600	0	0	0	1		2	2	1	7100	70	110	1	2	7000	8100	74	114	55	3
533	13	2	2	4	6			2	1	35.7	190	54	71	10.4	12900	0	1	1	2	2	2			4600	63.5	95	1	1	4600	5500	64	97	19	2
534	10	2	4	4	6	1	0	2	1	37.2	130	42		11.1	8300	0	1	1	2		2		2	6200	70	120	2			7500	70	122	6	2
535	51	2	4	4	6			1	2	36	124	24		9.9	6800	0	0	0	2	2	2			13400	83	155	1	2	13200	14200	84	157	10	2
536	16	1	4	4	6	0		4		36	128	36		10.1	33700	0	1	1	2	2	2			6100	73	98	1	2	6300	7400	74	99	17	3
537	9	2	1	4	6	0		2	1	36.6	144	48		7.6	12000	0	1	1	2		2	2		4200	61	91	1	2	4100	4900	62	93	34	3
538	31	2	4	4	6	0		2	1	38.9	104	28	119	7.7	8600	1	0	0	2	2	1		2	8780	73	134	2			8900	73.5	136	6	2
539	14	2		4	6	1		4		36.1	134	28		9.7	15600	0	1	1	1		2			6700	70.5	116	2			7100	71	117	28	2
540	24	1	4	4	6	0	0	2	1	36.9	127	29		10.1	9900	1	0	0	2		2			8600	77	128	1	1	9500	9000	78	130	22	2
541	24	2	4	4	6	1	0	4		37	88	40		9.6	8500	1	1	1	2	2	2			7000	72	103	1	3	6200	7800	72.5	105	7	3
542	54	1	2	4	6	0		2	1	39.1	115	36	158	6.5	9900	1	0	0	2		2		2	12500	87	130	2			12700	88	132	12	2
543	42	2	1	4	6	1		2	1	40	154	38		11	15000	0	1	1	1	2	1	1		10100	87	100	1	3	10600	11000	88	103	13	2
544		1	4	4	6	0		1	2	36	148	48		9.6	12000	0	1	0	2		2			11000	79	150	1	1	10000	10900	81	152	11	2
545	72	1	1	4	6	1	0	2	1	37.3	96	20		11.7	9900	1	0	1	1		2			12400	107	107	2			15900	108	109	18	2
546	33	2	4	4	6	0	0	1		36.6	120	24		8.1	14000	1	1	1	2	2	2			10000	82	120	1	2	9800	10500	82.5	122	11	2
547	26	1	2	4	6	0		2	1	36.9	139	38		11.5	15500	1	1	1	2		2		2	5800	66	100	2			6700	66.8	105	15	2
548	60	2	4	1	2	0		2	1	37.7	122	24	144	9.8	5000	0	1	1	2	2	2			10900	83.5	145	1	2	10000	10700	84.1	147	48	2
549	96	1	4	1	2	0		4		36.6	124	28	108	7.1	15700	1	1	1	1		2	1	1	14900	112	122	1	2	14400	17500	117	128	51	2
550	15	1	2	1	6		1	2	1	37.4	185	60		4.4	3300	0	1	1	2	2	1			9250	70	150	2			9500	71	152	14	2
551	4	2	4	4	6	1				37.9	98	33				0	0	0	1					2400	54	100	1	2	2310	4400	55		17	3
552	44	2	4	4	6	1				36	121	32	102	6.8	4800	0	0	0	2				2	7000	81	90	1	1	6200	9000	92	117	29	2
553	20	1	4	4	6	0		2	1	37	117	27	93	9.5	7900	0	0	0		2				6000	71	112	1	3	5700	8000	72	118	25	3
554	19	1	3	4	6	0		4		36.7	112	28		11	12700	0	0	0		2				6700	89.1	111	1	2	6300					1
555	9	2	2	1	2	1	0	1	2	37.3	100	34	83	13	9300	0	0	0	2					6300	75	90	1	1	6250	7600	75	120	21	2
556	10	1	4	1	2	0				36.8	127	43		7.9	5800	0	0	0	2			1		13000	93	115	2			11900				3
557	45	2	1	1	3	1		1	2	36.2	99	44	123			0	0	0		2	1			7900	67	100	1	2		6700				3
558	5	1	4	1	1	0				36	110	35				0	0	0	1			2	2	6000	65	115	1	2	5800	6500	66	119	19	2
559	19	1	1	4	6	0	1	4		37		41	132	9.5	13000	0	0	0						8000	81	100	1	2		9400	81	116	27	2
560	40	2	4	2	6	1				36	97	32		10	6800	0	0	0		2		2		10000		100	1	2		12400		120	27	2
561	4		4	1	6	0		1	3	36.9	132	34				0	0	0	2		1			5500	69	90	1	1						3
562	20	1	4	1	6	1	0			36.5	127	36	101	9.1	11000	0	0	0						8500	75	70	1	1		8600				3
563	50	1	4	4	6											0	1	1		2				6000	73	100	2			7700				3
564		2	4	4	1	0	0	2	1	36	132	38	98	7.4	12500	0	1	1	2			2		7100	72	115	1	2	6500	9100	74	120	28	2
565	9	1	3	4	4	1	1			37.8	112	30	69	8.3	11600	0	0	0					2	5000	65	100	1	3		6800				3
566	25	1	4	4	6	0	1	1	3	37.4	104	28	80	10	5800	0	0	0	2	2				9800	81	115	1	2	9400	9800	83	121	32	2
567	43	2	3	1	2	1	1	1	3	36.9	114	26	102	12	7300	1	0	1	2	2		2		4500	62	119	1	2		4850				3
568	5	1	4	4	1		1	2	1	37	117	29		6.7		0	0	0	2	2			2	6900	68.7	116	1	2		7120				1
569	25	1	1	4	1	0				36	131	30				0	0	0		2	2			6000	70	90	1	2		6900				3
570	26	1	4	4	3	0										0	0	0	1		2	2		9500	75	110	1	2		9400				3
571	25	2	4	4	2	0		1	2	37.4	124	30	84	7.9	14900	0	0	0		2		2		7000	71	120	1	1	6800	7200	71	123	13	2
572	28	1		2	6	1	1			37.2	119	32	100	7.5	4600	1	0	1		2				5100	64	90	1	2		6200				3
573	26	1	4	2	6	0	1	1	3		135	28	96	8	8200	0	0	0	2	2				6000	74	80	1	3		6800				3
574	20	2	1	2	6	1		1	3	36	138	42				0	1	0					2	2300	50	100	2			3800				3
575	20		4	2	6	0				36.1	130	34		8.7	12100	0	1	1		2	2			7200	73	140	1	2		7200				1
576	16	1		2	6		1	2	1	37	94	30	85	9.5	15600	1	0	1						5000	66	85	1	1		6700				3
577	27	2	4	2	3	1				37	120	30	93	12	5400	0	0	0	2				2	7200	73	90	1	2		7800				3
578	49	1	4	1	4	0	0			36.8	116	32	128	12	9700	0	0	0	2	2				7400	74	170	1	1	7300	7700	75	185	19	2
579	20	2	1	2	6	0		1	3	36.3	104	34		10	13000	0	0	0	2					5800	66	89	1	1		5800				3
580	5	1	4	2	2	0	0	2	1	36	116	41		10.6	8000	0	0	0					2	5000	66	90	1	1		6900				1
581	45	2	1	3	1	1										0	0	0		2		2		8500	75	100	1	2		9500				3
582	12	1		2	4		1	4								1	1	1		2				5700	67	90	2			7000				3
583	28	2	4	2	5	1										0	1	1	2		2			7400	74	110	1	1	7320	7600	74	116	17	2
584	50	1	2	4	5	0				37.1	120	35		13	7000	0	0	0						6000	77	100	1	3		7700				3
585	15	1	2	4	5	0	1	2	1	37.7	133	36	89	9.7	5680	0	0	0	2	2			2	7900	67	112	1	2	7400	8500	70	117	20	2
586	17	2		4	1	1	1			36	136	24	118	10	6750	0	0	0	2	2				4400	60.5	75	2			4600				3
587	23	1	4	1	6	0		4		36	100	29	126	9.5	8590	0	0	0	2	2				7800	75	100	1	1	7500	9000	76	113	29	2
588	26	2	4	2	6	1										0	1	1				2		7500	77	115	1	1		10000				3
589	50	1	3	3	6	0				37	113	38	85	7	11200	0	1	1	1	2				10700	93	130	1	2		12000				3
590		2	4	1	6	0	1	1	3							0	0	0	2	2	2			6900	70	130	1	2		7100				1
591	33	1	2	1	2	0		2	1	37.2	120	28	122	11	3960	0	0	0	2		1		2	9200	77.5	135	1	3		9900				3
592	5	2	2	4	3	1		2	1	37.3	118	38	90	7.4	10500	0	0	0	2					4000	62		2			5500	65		23	2
593	25	1	4	4	5		1							8	11900	1	0	1	2	2	1	2		9300	75		1	2		9500				3
594	58	1	1	4	6	1				37.9	127	43	102	8.5	13640	1	1	1	2					9800	89		1	2		9500				3
595	4	1	3	3	6	0		4		37.2	118	28	112	8	16320	1	0	0	2	2		2	2	4900	62	129	1	1		4800				1
596	5	1	4	1	6	1				36	120	31	98	7.3	6340	0	0	0			2			4700	58	100	1	3		5600				3
597	21	2	3	4	6					36	134	43	107	7	10300	0	0	0		2	2	2	2	6500	71	117	1	2		6400				3
598	12	1	4	2	6	1	1	2	1							0	0	0			2			6000	66	120	2			6500				3
599	34	2	4	4	1	0	1			37.4	130	40	73	9.3	8530	0	0	0	2		2		2	10000	75	125	1	1		8900				3
600	18	1	1	4	2	0				37	90	37	85	10	7340	0	1	1		2			2	5500	67	110	2			8000	70	118	43	2
601	12	1	1	4	6	1		2	1	36	120	34	97	7	5000	0	0	0			1		2	5400	64	100	2			6000				1
602	14	2	4	4	6	0				36	124	31	99	5.9	11700	0	0	0	2	2				2200	48	70	1	1		2500				3
603		1	4	1	6	0		4								0	0	0	2			2		7900	73	141	1	3		8000				3
604	18	1	2	2	6	1		4		37	116	39	125	11	12300	0	0	0			2			6700	74	113	1	2		7600				3
605	19	2	2	3	6		1			37.4	118	29	137	9.3	13600	0	0	0			1		2	5500	71		2			7400				1
606	5	1	4	4	2	1				37.3	135	35	120	6.7	9840	0	1	1	2	2	2			2700	52		1	2		3700				3
607	5	1		4	1	0		2	1	37.1	137	31	116	8	12870	1	0	1						4600	62	100	1	2		5500		114	22	2
608	24	1	4	4	2	1		2	1							0	0	0			2			7800	69.3		1	2		7900				3
609	28	1	3	1	2			2	1	36	103	30	124	9	14900	0	0	0	2	2	2		2	7200	75	95	1	1		8000				3
610	12	2	4	4	3	0				35.9	105	28	88	11	7450	0	0	0						6100	71	114	1	3		6100				3
611	18	1	4	3	1	1	1	4		36.6	127	37	60	7.4	9270	0	0	0	1	2	1	2		4200	63.5		1	3		4700				3
612	55	1	4	4	2			2	1	36.2	108	31	58	8.9	5670	0	0	0						7700	81	100	1	2		9000				1
613	20	2	2	2	4	0										0	1	0	2		2			6300	71.9		2			7500				3
614	30	1	2	3	1	1				37	130	36	83	10	13250	1	0	1		2	2			7400	67		1	2		7700	7000		20	2
615	8	2	4	4	6	1		2	1	37.3	117	32	62	11.1	7300	1	0	1					2	4800	66		1	2		6700				3
616	15	1	4	4	6					37.4	106	27	157	9	10600	0	0	0	2		2			7600	71	140	1	2		8000				3
617	49	1	3	4	6		1			37.1	99	40	140	9.1	14840	0	0	0	2	2				10000	87		2			11300	90		31	2
618	36	2	1	1	6		1	2								1	0	1	2		1	1	2	10800	87		1	3		10100				3
619	60	1	4	2	6			2								0	0	0	2	2				6000	70	105	1	3		6900				1
620	11	2	4	2	6											0	0	0		2	2			5000	70	135	1	2		7000				3
621			2	2	6	1		4		37.7	120	29	133	7.8	6300	0	0	0		2			2	6300	68		2			6900				3
622	10	1	1	1	3					37	118	32	99	8	7700	0	0	0						4500	62	111	1	1		4800				3
623	49	1	2	1	4		1	2	1	37	136	31	82	8.2	11000	0	1	1	1	2				11900	88		1	2	11200	12400	90		25	2
624	30	2	4	1	2			2	1	36.7	133	36	74	7.5	13600	1	0	1						6500	69	105	1	2		7200				3
625	49	2	3	1	6	1		2	1	36.2	135	28	113	8.7	10530	0	0	0		2	2		2	6000	83		2			10200				3
626	24	1	4	1	6		1			37.9	126	36	60	10	13000	0	0	0	1		2			10300	77.5		1	2		9600				3
627	21		1	4	6	1				37.1	128	39	75	11.4	4590	0	0	0		2	2			7700	71		1	2		7600				1
628	14	1	4	4	6			2	1							0	1	1		2				5500	70	105	2			5900				3
629	24	2	1	4	6	1	1			37.4	124	32	114	9	10000	0	0	0		2	2	2	2	8300	78		1	3	7900	9000	65		27	2
630	9	1	4	2	5	1		4		37.2	120	33	91	10.2	6500	0	0	0	2		2			4500	63.5		1	3		5500				3
631		1	4	4	5		1									1	0	0						5800	67.5		2			7900				3
632	15	2		4	6	1	1	2	1	36.2	100	28	89	11	7400	0	0	0	2	2			2	6000	68	120	1	1	5700	8900	71	122	32	2
633	14	1	4	1	6	1	1	2	1	36.4	129	30	73	9.9	11200	0	1	1	2	2	2			6600	71		1	1		6700				1
